# Supplementary material for: A complex suite of loci and elements in eukaryotic type II topoisomerases determine selective sensitivity to distinct poisoning agents
Source: Nucleic Acids Res. 2019 Jul 9;47(15):8163–79. doi: 10.1093/nar/gkz579 (PMC6735899; doi:10.1093/nar/gkz579)
Supplement: gkz579_Supplemental_Files [file gkz579_supplemental_files.zip]

Archive with 2 entries (2 files):
- Blower Bandak et al SuppFigs_with_legends.pdf
- Blower Bandak et al Supplementary Table 1.xlsx
