# Supplementary material for: A complex suite of loci and elements in eukaryotic type II topoisomerases determine selective sensitivity to distinct poisoning agents
Source: Nucleic Acids Res. 2019 Jul 9;47(15):8163–79. doi: 10.1093/nar/gkz579 (PMC6735899; doi:10.1093/nar/gkz579)
Supplement: gkz579_Supplemental_Files [file gkz579_supplemental_files.zip › Blower Bandak et al Supplementary Table 1.xlsx]

## Sheet: Overview
Table S1. Positions and mutations for top 100 hits of all screens, as per the alignment in Fig. S4
hTOP2α VosR screen			yTOP2 CipR VosS screen			yTOP2 CipR VosR screen			Other mutations isolated at this residue
Position and mutation	Selection Agent	Experimentally confirmed cross-resistance	Position and mutation	Selection Agent	Experimentally confirmed cross-resistance	Position and mutation	Selection Agent	Experimentally confirmed cross-resistance
			P25L	Ciprofloxacin
			E33K	Ciprofloxacin
						Q37Q	Ciprofloxacin, Vosaroxin
						Q37H	Ciprofloxacin, Vosaroxin
			G59R	Ciprofloxacin
			A71V	Ciprofloxacin
			A72V	Ciprofloxacin		A72T	Ciprofloxacin, Vosaroxin
			M81I	Ciprofloxacin
						G101R	Ciprofloxacin, Vosaroxin
			P105S	Ciprofloxacin
			A146T	Ciprofloxacin		A146T	Ciprofloxacin, Vosaroxin
			L148F	Ciprofloxacin	Etoposide	L148F	Ciprofloxacin, Vosaroxin
T193I	Vosaroxin
			P182L	Ciprofloxacin
			P183T	Ciprofloxacin
						T195I	Ciprofloxacin, Vosaroxin
						V197E	Ciprofloxacin, Vosaroxin
			P201S	Ciprofloxacin		P201S	Ciprofloxacin, Vosaroxin
S230N	Vosaroxin
			D212N	Ciprofloxacin
			G217E	Ciprofloxacin
A247T	Vosaroxin
						G239D	Ciprofloxacin, Vosaroxin
P263S	Vosaroxin
						G270D	Ciprofloxacin, Vosaroxin
			E289K	Ciprofloxacin		E289K	Ciprofloxacin, Vosaroxin
G307S	Vosaroxin
			S307F	Ciprofloxacin
			G313D	Ciprofloxacin
						H316Y	Ciprofloxacin, Vosaroxin
K343R	Vosaroxin
						A397P	Ciprofloxacin, Vosaroxin
			A404T	Ciprofloxacin		(A404)
			A404V	Ciprofloxacin		A404V	Ciprofloxacin, Vosaroxin
			A406V	Ciprofloxacin
			A411V	Ciprofloxacin		A411P	Ciprofloxacin, Vosaroxin
						L412V	Ciprofloxacin, Vosaroxin
A429G	Vosaroxin		G417D	Ciprofloxacin		G417D	Ciprofloxacin, Vosaroxin
						S421N	Ciprofloxacin, Vosaroxin
			E430K	Ciprofloxacin	Etoposide
A444G	Vosaroxin		(A432)			A432G	Ciprofloxacin, Vosaroxin
			A432V	Ciprofloxacin		A432V	Ciprofloxacin, Vosaroxin
						A435G	Ciprofloxacin, Vosaroxin
			(G436)			G436D	Ciprofloxacin, Vosaroxin	Etoposide
			G436S	Ciprofloxacin		G436S	Ciprofloxacin, Vosaroxin
G449D	Vosaroxin		T437R	Ciprofloxacin		T437I	Ciprofloxacin, Vosaroxin	Etoposide	hTOP2β G465D mAMSAR & DACAR, reduced ATP hydrolysis (Gilroy et al. (2006) Nucleic Acids Res 34: 1597-1607)
						G440R	Ciprofloxacin, Vosaroxin
T456M	Vosaroxin
			A457T	Ciprofloxacin	Etoposide
			A457G	Ciprofloxacin
			A457V	Ciprofloxacin
			V458L	Ciprofloxacin
			A459V	Ciprofloxacin		A459V	Ciprofloxacin, Vosaroxin
G474C	Vosaroxin
G474S	Vosaroxin
			G465D	Ciprofloxacin
			R466K	Ciprofloxacin
			R466T	Ciprofloxacin
L486F	Vosaroxin								yTOP2 L475A mAMSAR (Wasserman & Wang (1994) Cancer Res 54: 1795-1800)
R487K	Vosaroxin								hTOP2α R487K mAMSAR (Hinds et al. (1991) Cancer Res 51:4729-4731)
L491F	Vosaroxin								yTOP2 L480P mAMSAR (Wasserman & Wang (1994) Cancer Res 54: 1795-1800)
R494P	Vosaroxin		R482K	Ciprofloxacin		R482T	Ciprofloxacin, Vosaroxin
			(A484)			A484G	Ciprofloxacin, Vosaroxin	Etoposide
			A484T	Ciprofloxacin	Etoposide	A484T	Ciprofloxacin, Vosaroxin
			A484V	Ciprofloxacin		A484V	Ciprofloxacin, Vosaroxin
						E494K	Ciprofloxacin, Vosaroxin		hTOP2β E522K acridineR (Leontiou et al. (2007) Mol Pharma 71: 1006-1014)
			A497T	Ciprofloxacin		A497V	Ciprofloxacin, Vosaroxin
L531F	Vosaroxin	Etoposide
G534E	Vosaroxin								hTOP2β G550R acridineR (Leontiou et al. (2007) Mol Pharma 71: 1006-1014)
K535M	Vosaroxin		H520Y	Ciprofloxacin		H520Y	Ciprofloxacin, Vosaroxin
			S532L	Ciprofloxacin
(G551)						G536C	Ciprofloxacin, Vosaroxin
G551S	Vosaroxin	Etoposide				G536S	Ciprofloxacin, Vosaroxin
H558Y	Vosaroxin
W561C	Vosaroxin
P562S	Vosaroxin	Etoposide
						G548S	Ciprofloxacin, Vosaroxin
L564F	Vosaroxin
						I564M	Ciprofloxacin, Vosaroxin
P593S	Vosaroxin		P582S	Ciprofloxacin		P582S	Ciprofloxacin, Vosaroxin
			R588K	Ciprofloxacin
						S592W	Ciprofloxacin, Vosaroxin
I636M	Vosaroxin	Etoposide
						F627L	Ciprofloxacin, Vosaroxin
						L630F	Ciprofloxacin, Vosaroxin
G642D	Vosaroxin
D645H	Vosaroxin								hTOP2β D661N acridineR (Leontiou et al. (2007) Mol Pharma 71: 1006-1014)
A647V	Vosaroxin
A648G	Vosaroxin
A648T	Vosaroxin	Etoposide
A648V	Vosaroxin
A652T	Vosaroxin	Etoposide				A641T	Ciprofloxacin, Vosaroxin	Etoposide
A652V	Vosaroxin					(A641)
S654N	Vosaroxin	Etoposide
S654R	Vosaroxin
			K644K	Ciprofloxacin
Q657E	Vosaroxin
			(A647)			A647E	Ciprofloxacin, Vosaroxin
			A647G	Ciprofloxacin		A647G	Ciprofloxacin, Vosaroxin
			A647V	Ciprofloxacin		(A647)
						W653*	Ciprofloxacin, Vosaroxin	Etoposide
			P659L	Ciprofloxacin
			G660C	Ciprofloxacin
			G660D	Ciprofloxacin
R675P	Vosaroxin
L678F	Vosaroxin
P681L	Vosaroxin
G687E	Vosaroxin
			T666I	Ciprofloxacin
T694I	Vosaroxin
			S673N	Ciprofloxacin		S673N	Ciprofloxacin, Vosaroxin
D697N	Vosaroxin					D674N	Ciprofloxacin, Vosaroxin
K701N	Vosaroxin
L703F	Vosaroxin
			A686V	Ciprofloxacin		A686V	Ciprofloxacin, Vosaroxin
I715M	Vosaroxin
P716L	Vosaroxin								hTOP2β P732L acridineR (Leontiou et al. (2007) Mol Pharma 71: 1006-1014)
P716S	Vosaroxin
P724S	Vosaroxin
R727K	Vosaroxin
			L707H	Ciprofloxacin
V742I	Vosaroxin
A745T	Vosaroxin
A745V	Vosaroxin
(A748)			A725E	Ciprofloxacin	Etoposide				E. coli GyrA A67S 8-fold resistant to nalidixic acid, 4-fold resistant to norfloxacin (Yoshida et al. (1988) Mol Gen Genet 211: 1-7).
A748G	Vosaroxin		(A725)
(A748)			A725T	Ciprofloxacin
A748V	Vosaroxin	Etoposide	A725V	Ciprofloxacin
						V728M	Ciprofloxacin, Vosaroxin	Etoposide
			S729N	Ciprofloxacin	Etoposide
						E730K	Ciprofloxacin, Vosaroxin
			T732M	Ciprofloxacin
			A733T	Ciprofloxacin		A733T	Ciprofloxacin, Vosaroxin
			A733V	Ciprofloxacin		(A733)
			G737D	Ciprofloxacin	Etoposide	G737D	Ciprofloxacin, Vosaroxin		E. coli GyrA G81C 16-fold resistant to nalidixic acid, 8-fold resistant to norfloxacin (Yoshida et al. (1990) Antimicrob Agents Chemother 34: 1271-1272)
M762I	Vosaroxin		Q739E	Ciprofloxacin					E. coli GyrA S83L 130-fold resistant to nalidixic acid (Yoshida et al. (1990) Antimicrob Agents Chemother 34: 1271-1272). hTOP2α M762S increased senstivity to quinolones (Hammonds et al. (1996) J Mol Biol 300: 481-491)
			S740L	Ciprofloxacin					E. coli GyrA A84P 8-fold resistant to nalidixic acid, 8-fold resistant to nalidixic acid (Yoshida et al. (1990) Antimicrob Agents Chemother 34: 1271-1272)
			L741S	Ciprofloxacin
			A742T	Ciprofloxacin		A742T	Ciprofloxacin, Vosaroxin
			A742V	Ciprofloxacin		(A742)
			A749V	Ciprofloxacin		A749V	Ciprofloxacin, Vosaroxin
T792S	Vosaroxin					T769I	Ciprofloxacin, Vosaroxin
						G773D	Ciprofloxacin, Vosaroxin	Etoposide
						G773G	Ciprofloxacin, Vosaroxin
S800F	Vosaroxin		A777V	Ciprofloxacin
						A779E	Ciprofloxacin, Vosaroxin
P803S	Vosaroxin								hTOP2α P803S teniposideR (Hsiung et al. (1996) Cancer Res 56: 91-99)
P803T	Vosaroxin
S811N	Vosaroxin
Y830F	Vosaroxin
			P823S	Ciprofloxacin
G852D	Vosaroxin
A853T	Vosaroxin	Etoposide
						G832D	Ciprofloxacin, Vosaroxin
						G832S	Ciprofloxacin, Vosaroxin	Etoposide
						G834S	Ciprofloxacin, Vosaroxin
						T835A	Ciprofloxacin, Vosaroxin
						T835I	Ciprofloxacin, Vosaroxin	Etoposide
S861F	Vosaroxin	Etoposide	S838N	Ciprofloxacin		S838T	Ciprofloxacin, Vosaroxin	Etoposide
			P842L	Ciprofloxacin		P842L	Ciprofloxacin, Vosaroxin
			(P842)			P842S	Ciprofloxacin, Vosaroxin
R877K	Vosaroxin
R878S	Vosaroxin
			N858K	Ciprofloxacin
						L862V	Ciprofloxacin, Vosaroxin
L889F	Vosaroxin
P890L	Vosaroxin					P867S	Ciprofloxacin, Vosaroxin
						E878K	Ciprofloxacin, Vosaroxin
						P881S	Ciprofloxacin, Vosaroxin
			R883C	Ciprofloxacin		(R883)
			R883H	Ciprofloxacin		(R883)
			(R883)			R883P	Ciprofloxacin, Vosaroxin
						R885K	Ciprofloxacin, Vosaroxin
						G888S	Ciprofloxacin, Vosaroxin
E925K	Vosaroxin		E902K	Ciprofloxacin
P927L	Vosaroxin		P904L	Ciprofloxacin
			G919D	Ciprofloxacin
			W929L	Ciprofloxacin
						M933I	Ciprofloxacin, Vosaroxin
			E934K	Ciprofloxacin
			H937Y	Ciprofloxacin
T965I	Vosaroxin
			S948L	Ciprofloxacin
			G959D	Ciprofloxacin
S994N	Vosaroxin
L995V	Vosaroxin
T996I	Vosaroxin
S999F	Vosaroxin
M1000I	Vosaroxin
L1002F	Vosaroxin
H1005Y	Vosaroxin
G1007D	Vosaroxin
						S995R	Ciprofloxacin, Vosaroxin
			R1008K	Ciprofloxacin
			A1076V	Ciprofloxacin
			S1094C	Ciprofloxacin
T1112I	Vosaroxin
S1117F	Vosaroxin
						E1140G	Ciprofloxacin, Vosaroxin
						Q1171*	Ciprofloxacin, Vosaroxin
						R1172*	Ciprofloxacin, Vosaroxin
			(A1176)			A1176G	Ciprofloxacin, Vosaroxin
			(A1176)			A1176T	Ciprofloxacin, Vosaroxin
			A1176V	Ciprofloxacin		(A1176)
						R1194K	Ciprofloxacin, Vosaroxin	Etoposide
						G1216D	Ciprofloxacin, Vosaroxin
						P1242R	Ciprofloxacin, Vosaroxin
R1313Q	Vosaroxin
			A1339T	Ciprofloxacin
						D1357N	Ciprofloxacin, Vosaroxin
			A1377T	Ciprofloxacin
			A1390V	Ciprofloxacin		A1390V	Ciprofloxacin, Vosaroxin
						A1391T	Ciprofloxacin, Vosaroxin
L1369L	Vosaroxin
G1386S	Vosaroxin
S1393N	Vosaroxin
G1431D	Vosaroxin
A1458T	Vosaroxin
T1487I	Vosaroxin
K1492N	Vosaroxin
A1510T	Vosaroxin
V1513I	Vosaroxin
